# Supplementary material for: Combining 16S rRNA Sequencing and Metabolomics Data to Decipher the Interactions between Gut Microbiota, Host Immunity, and Metabolites in Diarrheic Young Small Ruminants
Source: Int J Mol Sci. 2023 Jul 13;24(14):11423. doi: 10.3390/ijms241411423 (PMC10380214; doi:10.3390/ijms241411423)
Supplement: Supplementary file 1 [file ijms-24-11423-s001.zip]

Archive with 3 entries (3 files):
- Figure S1 and S2.pdf
- Table S1.xlsx
- Table S2.xlsx
