# Supplementary material for: Combining 16S rRNA Sequencing and Metabolomics Data to Decipher the Interactions between Gut Microbiota, Host Immunity, and Metabolites in Diarrheic Young Small Ruminants
Source: Int J Mol Sci. 2023 Jul 13;24(14):11423. doi: 10.3390/ijms241411423 (PMC10380214; doi:10.3390/ijms241411423)
Supplement: Supplementary file 1 [file ijms-24-11423-s001.zip › Table S1.xlsx]

## Sheet: classfy_distribution
Table S1. Statistics of the obtained OTUs in each taxonomic level
Sample	Phylum	Class	Order	Family	Genus	Species
DG1	12	17	46	80	173	211
DG2	10	16	43	74	154	186
DG3	11	16	44	74	158	194
DG4	9	14	40	68	134	157
DG5	8	13	39	63	129	148
DG6	10	15	41	69	140	168
DG7	8	13	40	70	141	168
DG8	10	14	43	72	149	184
DG9	11	16	44	71	153	188
DG10	13	18	46	83	174	211
HG1	12	18	47	83	180	224
HG2	12	17	45	80	170	202
HG3	11	17	46	78	167	201
HG4	12	18	49	84	171	212
HG5	11	17	49	84	180	224
HG6	11	17	49	84	177	215
HG7	9	14	44	74	154	185
HG8	11	16	45	81	157	185
HG9	12	18	48	82	171	209
HG10	12	17	45	77	153	175
DL1	13	17	45	75	152	180
DL2	13	17	43	77	161	196
DL3	12	16	48	78	166	201
DL4	14	18	44	73	142	174
DL5	12	16	39	68	151	189
DL6	13	17	51	86	185	218
DL7	13	17	49	81	160	190
DL8	14	18	51	86	180	222
DL9	15	20	54	94	195	234
DL10	14	18	51	90	199	242
DL11	13	17	43	75	158	193
HL1	14	18	51	89	189	230
HL2	14	18	49	84	164	197
HL3	12	16	37	66	151	187
HL4	14	18	41	68	154	185
HL5	14	18	46	80	161	189
HL6	14	18	45	76	165	191
HL7	14	18	44	75	161	196
HL8	14	18	50	84	172	201
HL9	13	17	49	79	161	198
HL10	14	18	50	85	173	208
HL11	13	17	47	85	177	211
HL12	10	14	41	73	152	187
HL13	14	18	47	80	170	203
HL14	14	18	49	86	188	228
HL15	14	18	52	91	183	224
HL16	14	18	51	82	164	196
HL17	14	18	50	81	167	196
Total	15	21	59	108	242	309
