# Supplementary material for: Combining 16S rRNA Sequencing and Metabolomics Data to Decipher the Interactions between Gut Microbiota, Host Immunity, and Metabolites in Diarrheic Young Small Ruminants
Source: Int J Mol Sci. 2023 Jul 13;24(14):11423. doi: 10.3390/ijms241411423 (PMC10380214; doi:10.3390/ijms241411423)
Supplement: Supplementary file 1 [file ijms-24-11423-s001.zip › Table S2.xlsx]

## Sheet: neg
Table S2.Serum metabolites in positive and negative ion mode of DL and HL.
Adduct	Name	HL1	HL2	HL3	HL4	HL5	DL1	DL2	DL3	DL4	DL5	FC	P value	VIP	Sig
[M-H]-	Procymidone	2.88976e+07	2.43558e+07	2.06495e+07	1.72897e+07	3.46565e+07	1.54091e+07	1.4241e+07	1.28189e+07	1.47365e+07	1.60935e+07	1.7169	0.00962878	1.80501	Sig
[M+Hac-H]-	Protoveratrine A	1.53268e+07	9.379e+06	1.56361e+07	1.00734e+07	1.54942e+07	1.62276e+07	1.95725e+07	1.81632e+07	1.82138e+07	1.95531e+07	0.71852	0.0101166	1.82699	Sig
[M-H]-	Lithocholic Acid	266895	258966	279895	188895	1.28115e+06	5.94146e+06	2.24682e+06	3.17653e+06	4.73674e+06	2.10937e+06	0.085089	0.00275682	2.1595	Sig
[M-H]-	Lauric Acid	1.23855e+07	5.05785e+06	1.53016e+07	1.23605e+07	1.65376e+07	1.17669e+06	6.06917e+06	6.88339e+06	2.42754e+06	9.51491e+06	2.3644	0.0218118	1.82033	Sig
[M-H]-	LTC4	204348	5.16451e+06	1.01903e+06	2.2562e+06	1.43312e+07	1.45106e+07	1.23791e+07	1.00906e+07	1.18304e+07	1.07635e+07	0.38566	0.0260305	1.81159	Sig
[M-H]-	Glyceraldehyde	30707860433	31076592179	32411265030	35231731142	13779765618	13513378504	13698558437	11649587496	11128857680	17965426823	2.1074	0.00541761	2.0285	Sig
[M-H]-	Palmitic Acid	4.57056e+06	2.19908e+06	4.77927e+06	6.27273e+06	5.87025e+06	5.79857e+06	6.3886e+06	6.82494e+06	8.16044e+06	7.29452e+06	0.68738	0.0297625	1.63646	Sig
[M-H]-	Ketoleucine	2038728965	2259566182	2502454947	2572933886	3729179158	3272397849	3960851692	3343508687	4014959905	4538504960	0.68493	0.0123646	1.83696	Sig
[M-H]-	Thymidine	6.29902e+07	4.49033e+07	8.54911e+07	6.70236e+07	6.99014e+07	1.16279e+08	1.07283e+08	1.14138e+08	9.52827e+07	7.30642e+07	0.65272	0.0090483	1.90479	Sig
[2M-H]-	Vardenafil	2.61366e+06	2.33854e+06	5.02887e+06	1.24205e+07	1.99067e+06	3.25213e+06	2.19109e+06	2.1052e+06	8.97688e+06	2.75437e+06	1.2652	0.674999	0.393016	Non-Sig
[M-H]-	Imatinib	66423.6	1.67435e+06	216826	1.19451e+06	1.03578e+06	1.53174e+06	481119	1.25869e+06	1.08769e+06	2.54769e+06	1.3503	0.626336	0.252703	Non-Sig
[M-H]-	Strophanthidin	577946	1.0261e+06	1.68443e+06	4.42883e+06	474398	572789	339852	764088	1.05304e+06	1.42134e+06	1.9734	0.314743	0.944365	Non-Sig
[M-H]-	Tebufenozide	2.69895e+06	1.91286e+06	2.61578e+06	1.56137e+07	1.42835e+06	177500	926441	1.71329e+06	740836	1.39956e+06	4.8954	0.19238	1.16502	Non-Sig
[M-H]-	16-Hydroxyhexadecanoic Acid	477363181	2.48542e+08	6.84098e+08	2146005865	5.35977e+08	1.65473e+08	4.3277e+08	3.3891e+08	4.51294e+08	6.44175e+08	2.0132	0.270673	1.02457	Non-Sig
[M-H]-	Hyocholic Acid	2.46728e+06	4.82748e+06	185319	127319	629549	2.56369e+07	3.64529e+06	1.49394e+06	6.509e+06	1.60773e+06	0.20703	0.221091	1.22581	Non-Sig
[M-H]-	Kobusone	7.65589e+06	7.13033e+06	6.5154e+06	9.76201e+06	1.00229e+07	9.33182e+06	8.42684e+06	9.36369e+06	7.92377e+06	1.03901e+07	0.90427	0.323309	0.879517	Non-Sig
[M+FA-H]-	Cinobufagin	7.79373e+06	866671	2.20188e+06	1.88781e+06	2.28247e+06	9.96098e+06	8.90839e+06	2.95083e+06	4.45864e+06	4.48473e+06	0.48865	0.126157	1.34458	Non-Sig
[M-H]-	Eicosenoic Acid	5.2225e+07	5.16935e+07	7.46892e+07	9.37182e+07	7.73843e+07	2.36843e+07	1.06787e+08	3.66736e+07	7.28979e+07	1.28643e+08	0.94853	0.864504	0.0283451	Non-Sig
[M-H2O-H]-	Xanthohumol	1.46709e+08	1.7784e+08	6.21043e+08	1301983970	3.34095e+08	2.80057e+08	3.25517e+08	3.12716e+08	5.93817e+08	264715869	1.453	0.489147	0.661224	Non-Sig
[M-H]-	Glycolithocholic Acid	1.2539e+06	331838	35244.7	25244.7	4.64576e+06	5.85204e+07	5.04838e+06	7.16366e+06	2.16203e+06	4.39286e+06	0.080961	0.226038	1.19919	Non-Sig
[M-H]-	4-Bromophenol	5.67033e+07	5.52416e+07	7.17984e+07	4.28896e+07	6.41978e+07	7.24536e+07	6.61142e+07	7.38374e+07	6.54327e+07	7.21651e+07	0.83094	0.0501587	1.54738	Non-Sig
[M-H2O-H]-	Dehydrocholic Acid	5.24983e+06	3.74451e+06	1.50115e+07	3.8735e+07	2.91258e+06	4.60836e+06	4.59476e+06	9.41665e+06	1.27783e+07	6.53587e+06	1.7307	0.447381	0.743039	Non-Sig
[M-H]-	Nalpha-Acetyl-L-Lysine	1.9327e+06	4.16479e+06	2.06812e+06	2.18838e+06	5.76525e+06	3.89961e+06	4.33944e+06	3.89467e+06	7.78667e+06	3.59519e+06	0.68547	0.210256	1.16111	Non-Sig
[M-H2O-H]-	Kainic Acid	1.12144e+08	6.19661e+07	141793538	1.39294e+08	1.42221e+08	6.66585e+07	1.62585e+08	1.69532e+08	1.29576e+08	1.80846e+08	0.84239	0.411075	0.54251	Non-Sig
[M-H]-	3-(3-Hydroxyphenyl)Propionic Acid	236644355	1263949376	1.96741e+08	3.937e+08	7.24934e+07	9.6451e+08	4.66553e+08	3.40958e+08	3.09779e+08	6.69455e+07	1.0069	0.991224	0.101411	Non-Sig
[M-H]-	Anisomycin	4.22737e+07	5.86015e+07	3.83109e+07	3.28603e+07	6.67667e+07	3.91609e+07	7.67714e+07	1.03967e+08	4.61924e+08	1.53095e+08	0.28603	0.156816	1.19525	Non-Sig
[M-H]-	Dichlorprop	2.49787e+06	2.48955e+07	163287	174567	258058	1.53842e+06	9.24792e+06	265792	623908	201078	2.3419	0.553564	0.500001	Non-Sig
[M-H]-	2-Hydroxy-6-Pentadecylbenzoic Acid	6.39869e+06	3.54563e+06	1.53659e+07	9.98526e+06	9.22812e+06	4.58325e+06	1.14986e+07	5.03472e+06	8.31498e+06	1.18404e+07	1.0788	0.801522	0.348093	Non-Sig
[M-H]-	4-O-Methylphloracetophenone	3.02814e+08	2.17417e+08	3.31748e+08	247254530	2.93441e+08	301091001	3.16222e+08	3.05272e+08	3.26397e+08	3.52393e+08	0.86967	0.0994195	1.28802	Non-Sig
[M-H]-	Atalaphylline	1.84751e+08	1.55125e+08	1.30824e+08	9.88854e+07	3.12248e+08	2.84096e+08	2.43385e+08	2.47389e+08	2.23692e+08	2.72985e+08	0.69351	0.0765257	1.52838	Non-Sig
[M-H]-	Beta-Toxicarol	2.00691e+07	5.87943e+06	1.01618e+08	1.37986e+08	1.5556e+08	1.27125e+07	8.67551e+06	5.52014e+07	3.2994e+07	4.18944e+07	2.78	0.127135	1.2868	Non-Sig
[M-H]-	Osajin	1.37313e+07	2.13534e+07	2.64195e+07	4.23486e+07	8.83765e+06	8.83765e+06	1.95965e+07	9.27605e+06	2.04321e+07	9.84371e+06	1.9052	0.16057	1.28533	Non-Sig
[M-H2O-H]-	3,4-Di-O-Caffeoylquinic Acid	303989	743154	142683	142753	551029	5.06558e+06	706380	109069	193666	709338	0.25668	0.317122	1.04345	Non-Sig
[M-H]-	Rhein	1.74285e+08	7.7351e+06	4.38478e+08	1.75508e+07	3.91511e+07	3.58872e+07	1.65196e+08	1.82353e+08	2.57085e+07	1.46852e+08	1.218	0.790052	0.380193	Non-Sig
[M-H]-	Isorhapontin	9.19872e+06	9.54758e+06	1.1298e+07	1.41589e+07	8.40119e+06	1.65507e+07	1.05674e+07	1.16664e+07	1.07925e+07	8.62614e+06	0.90381	0.522572	0.647047	Non-Sig
[M-H]-	Bergenin	2.96804e+07	1.85517e+06	1.77435e+06	1.93145e+06	2.11874e+06	205659	238858	676184	953590	3.94841e+06	6.2032	0.295239	0.916969	Non-Sig
[M-2H]2-	Sinomenine	1.38764e+07	4.71372e+06	2.03362e+07	3.92821e+06	6.68001e+06	7.69811e+06	1.23465e+07	8.64356e+06	6.84073e+06	1.11953e+07	1.0601	0.869504	0.252534	Non-Sig
[M-H]-	Grayanotoxin I	116733	396792	1.15785e+06	4.06109e+06	983833	1.33849e+06	2.39668e+06	2.43126e+06	201251	3.58104e+06	0.67509	0.496413	0.480268	Non-Sig
[M-H2O-H]-	Aloesin	5.29805e+06	0	2.06085e+07	7.60938e+06	0	0	0	389403	93994.6	89367.6	58.415	0.119682	1.37783	Non-Sig
[M-H]-	Lappaconitine	1.37308e+07	399544766	2.19776e+06	757551	2.66428e+06	3.03124e+08	6.15045e+06	5.94786e+06	3.17899e+06	7.04679e+06	1.2871	0.854802	0.0251967	Non-Sig
[M-H]-	P-Hydroxybenzyl Glucosinolate	1.79356e+07	9.90622e+06	130609	0	0	1.5163e+07	390637	612577	698134	212085	1.6381	0.653106	0.273827	Non-Sig
[M-H]-	Glucoerucin	5.77429e+08	2.37247e+08	3.49288e+08	7.15149e+07	1.4379e+08	1.49943e+08	3.16307e+08	5.13835e+08	137694073	4.03872e+08	0.90643	0.809988	0.081588	Non-Sig
[M-H]-	Trans-Vaccenic Acid	3081168611	1903419474	6312269701	5631975793	7495670293	1929103332	6377581442	5178505221	5334601053	8959490057	0.87923	0.673706	0.251293	Non-Sig
[M-H]-	Palmitoleic Acid	5.27588e+07	2.34799e+07	9.73991e+07	1.18391e+08	1.30145e+08	3.05804e+07	1.10698e+08	9.80696e+07	8.55029e+07	1.81656e+08	0.8335	0.607704	0.327133	Non-Sig
[M-H]-	Sebacic Acid	4.9884e+08	4.22292e+08	2.22844e+08	3.1979e+08	2.373e+08	155825415	1.73603e+08	1.88756e+08	7.1309e+08	1.85816e+08	1.2004	0.648721	0.371473	Non-Sig
[2M-H]-	Ursodeoxycholic Acid	9.91052e+06	4.49151e+08	488106	1.31146e+06	2.4297e+06	368879713	2.2525e+06	367382	961513	0	1.2439	0.879021	0.00856579	Non-Sig
[M-H2O-H]-	Fenoldopam	5.14258e+07	4.77049e+07	8.25606e+07	6.30378e+07	5.47451e+07	7.74845e+07	7.49801e+07	6.91764e+07	7.40059e+07	6.05213e+07	0.84082	0.13859	1.21363	Non-Sig
[M-H]-	Repaglinide	2.35129e+06	2.52587e+07	2.31551e+06	5.96152e+06	2.08025e+06	5.16686e+07	3.70821e+06	2.42637e+06	1.62585e+06	2.69887e+06	0.61111	0.6661	0.558578	Non-Sig
[M-2H]2-	Gossypol	6.77183e+06	6.28616e+06	2.31213e+07	1.05624e+07	1.62301e+06	2.28618e+06	2.31452e+06	1.77097e+06	2.4167e+06	1.79004e+06	4.572	0.0722931	1.53085	Non-Sig
[M-H]-	Epiandrosterone	4.10026e+06	818530	6.23887e+06	8.04665e+06	5.13269e+06	305605	8.48682e+06	6.31923e+06	4.62099e+06	1.04904e+07	0.80525	0.593723	0.28687	Non-Sig
[M-H]-	Androstane-3,17-Diol	5.98812e+06	6.80837e+06	1.52671e+07	1.68124e+07	1.09535e+07	3.51785e+06	2.91459e+07	1.48723e+07	1.5511e+07	4.00985e+07	0.54127	0.19563	0.944371	Non-Sig
[2M-H]-	Ritonavir	388055	1.80781e+06	667670	0	2.25227e+06	5.3861e+06	1.57725e+06	801842	1.44955e+06	3.02132e+06	0.41813	0.162436	1.337	Non-Sig
[M-H]-	Milrinone	1.73609e+08	5.91098e+08	1.86026e+08	1.29035e+08	3.79707e+08	2.38339e+08	2.49556e+08	2.16593e+08	2.02306e+08	2.43068e+08	1.2693	0.495661	0.521994	Non-Sig
[M-H]-	Bupropion	298211	920681	94460.7	1.16271e+07	380228	764954	8.89102e+06	108878	2.58902e+06	1.54881e+07	0.47844	0.453661	0.555241	Non-Sig
[M-H]-	Acarbose	990054	6.45946e+06	5.90017e+06	1.07463e+06	8.43656e+06	4.69736e+06	7.43495e+06	6.4069e+06	9.47406e+06	4.73704e+06	0.69804	0.291663	0.950335	Non-Sig
[M-H]-	Oxytetracycline	0	2.06375e+06	90924.3	28020.2	526529	6.74332e+06	1.07138e+06	73260.2	314266	325866	0.33034	0.43868	0.864497	Non-Sig
[M-H]-	Harmalol	1.59932e+08	5.40303e+07	1.23332e+08	3.75032e+08	7.05501e+07	9.93998e+07	8.30799e+07	7.72204e+07	1.89114e+08	1.88483e+08	1.2284	0.656639	0.454412	Non-Sig
[M-H2O-H]-	Aphidicolin	6.30812e+06	2.1186e+07	1.63793e+07	8.43053e+06	7.46769e+06	8.60908e+06	4.94548e+06	4.51518e+06	8.03811e+06	9.13594e+06	1.6959	0.148114	1.19341	Non-Sig
[M-H]-	Abietic Acid	9.49178e+07	130636870	1.41592e+08	2.41105e+08	8.74626e+07	5.94928e+07	1.58776e+08	9.14171e+07	1.30383e+08	1.75363e+08	1.1304	0.656718	0.532941	Non-Sig
[M-H]-	TxB2	1.05904e+07	2.16578e+07	2.90336e+07	1.14327e+08	259566	722620	621871	1.51173e+06	646152	1.57489e+06	34.638	0.132313	1.30609	Non-Sig
[M-H]-	LTD4	5.68559e+07	2.71022e+07	2.18249e+07	2.27153e+06	7.95718e+07	6.63562e+07	6.17458e+07	6.67863e+07	8.91597e+06	1.18399e+08	0.58232	0.257567	0.969116	Non-Sig
[M-H]-	Phenylacetylglycine	3126655889	7.58552e+08	2205089503	7.39463e+08	1125843255	6.32709e+08	2073590671	3254288109	9.53298e+08	3037599189	0.79944	0.587685	0.314554	Non-Sig
[2M-H]-	Taurochenodeoxycholic Acid	5.36928e+07	4.95692e+07	3.14838e+07	4.25328e+06	2.28202e+08	8.26734e+07	1.23044e+08	9.75305e+07	1.78333e+08	5.54103e+07	0.68381	0.470221	0.734608	Non-Sig
[M-H]-	Deoxycholic Acid	7.94071e+07	5.49683e+07	2.75531e+06	3.69012e+06	9.41303e+06	1.99862e+08	4.27845e+07	3.81972e+07	4.11484e+07	3.74829e+07	0.41793	0.274143	1.10363	Non-Sig
[M-H]-	3-(4-Hydroxyphenyl)Lactate	1.53332e+08	5.60249e+08	251392264	2.66671e+08	9.26912e+07	665199116	2.69185e+08	9.94722e+07	2.32632e+08	9.45631e+07	0.97302	0.956906	0.194818	Non-Sig
[M-H]-	Limonin	1.42829e+07	5.94563e+06	5.27347e+06	4.56251e+06	1.18809e+07	2.17422e+07	1.94881e+07	3.15068e+07	8.72685e+06	1.02515e+07	0.45734	0.0619463	1.49853	Non-Sig
[M-H]-	10-Hydroxydecanoic Acid	2.00956e+08	4.66748e+08	6.73434e+07	4.15625e+07	2.04078e+08	9.58483e+08	2.67041e+08	9.25207e+07	2.30271e+08	8.71427e+07	0.59964	0.484374	0.814049	Non-Sig
[M-H]-	Acetylleucine	5.85149e+07	6.74278e+07	9.27363e+07	1.95426e+08	2.05914e+08	2.69146e+07	130068518	72120922	1.3438e+08	3.31964e+08	0.89154	0.811182	0.13452	Non-Sig
[M+Hac-H]-	1,4-Naphthalene-Dione	2.53275e+08	2.01335e+08	362833175	134313974	4.67312e+08	2.26883e+08	1.71344e+08	1.76352e+08	1.61794e+08	5.18241e+08	1.1311	0.724145	0.321364	Non-Sig
[M-H]-	Chenodiol	3.95546e+07	2.24871e+08	7.35731e+06	1.24145e+07	2.01096e+07	2.31507e+08	1.85604e+07	1.24533e+07	1.38021e+07	4.18512e+06	1.0848	0.939051	0.0946576	Non-Sig
[M-H]-	Indolelactic Acid	7.93024e+07	2.60896e+08	104720722	2.89198e+08	5.66602e+07	1.32175e+08	6.47771e+07	7.34996e+07	4.57427e+07	3.40888e+07	2.2575	0.125022	1.24884	Non-Sig
[M-H]-	Glycocholic Acid	9.90788e+07	3591746552	1.36801e+08	1.59602e+08	3.20244e+08	4927948185	2.55408e+08	1.13766e+08	4.13545e+08	1641972850	0.58584	0.606141	0.613787	Non-Sig
[M-H]-	Pyroglutamic Acid	7.50609e+08	1120849422	1119213875	1324573821	8.93689e+08	8.36767e+08	1047170132	1066650199	5.64171e+08	9.79359e+08	1.1591	0.324806	0.968094	Non-Sig
[M-H]-	Quercitrin	227351	3445799	459339	0	158836	6.47722e+07	1.03484e+07	241608	7.68786e+06	1.01568e+06	0.051053	0.225925	1.20559	Non-Sig
[M-H]-	Threonic Acid	3.13328e+08	4.11209e+08	2.4502e+08	5.13392e+08	474125517	3.36795e+08	3.07939e+08	3.7503e+08	2.26317e+08	3.82219e+08	1.2019	0.28403	0.904478	Non-Sig
[M-H]-	Linoleic Acid	8.02238e+08	596076297	1088454209	8.33201e+08	9.91563e+08	3.47365e+08	7.98128e+08	8.20784e+08	8.95314e+08	1154543698	1.0736	0.713779	0.483372	Non-Sig
[M-H]-	Leupeptin	1.82767e+06	837843	1.06698e+06	94517.9	4.10033e+06	5.02635e+06	3.8219e+06	1.01911e+07	1.79137e+06	943425	0.36407	0.155671	1.19774	Non-Sig
[M-H]-	Hippurate	4463615129	8.72002e+08	1761559346	2.06959e+08	1841236343	1528926622	1234254211	2961956461	7.037e+08	1517279716	1.1509	0.776118	0.282879	Non-Sig
[M-H]-	Decanoic Acid	1.39664e+07	5.24625e+06	2.92759e+06	3.31364e+06	16751385	225192	2.73194e+06	4.30688e+06	1.12448e+06	2.50174e+06	3.8755	0.0679641	1.42841	Non-Sig
[M+Hac-H]-	5-Methoxypsoralen	7760024953	9430077991	6685104741	4267029838	13498399162	12183075930	10859617570	12270463286	13606102434	10562045232	0.70006	0.0606344	1.60379	Non-Sig
[M-H]-	2-Furoic Acid	5.71349e+08	5.67526e+08	7.30293e+08	1371076204	1509544197	1142070740	1265464092	1237551386	1157654271	1938795310	0.70456	0.153289	1.16787	Non-Sig
[M-H]-	Stearic Acid	2.65134e+07	2.00697e+07	7.33156e+07	4.34852e+07	1.05671e+08	2.73466e+07	1.42484e+08	7.93701e+07	9.55431e+07	7.96582e+07	0.63396	0.237794	0.935546	Non-Sig
[M-H]-	3-Hydroxybutanoic Acid	2.21791e+07	3.94418e+08	585267977	6.99258e+08	4.60175e+08	4.55895e+07	1219998774	8.02983e+08	2.37943e+08	1058340278	0.64232	0.374917	0.603207	Non-Sig
[M+Hac-H]-	Chloramphenicol	8.08302e+06	2.16399e+08	3.99209e+06	0	3.55967e+07	1.33161e+08	4.24493e+06	3.53124e+07	4.24879e+07	1.17861e+07	1.1633	0.879463	0.00179183	Non-Sig
[M-H]-	4-Pyridoxic Acid	2.2673e+07	5.513e+07	2.96379e+07	3.13899e+07	3.45677e+07	1.41861e+08	4.46261e+07	5.41391e+07	2.40498e+07	7.15585e+07	0.51571	0.157746	1.31099	Non-Sig
[M-H]-	Cortisone	2.98704e+07	5.30191e+06	1.7946e+08	3.85276e+06	5.84283e+07	7.12401e+07	9.78958e+07	7.14979e+07	3.41134e+07	8.15621e+07	0.77717	0.654947	0.321836	Non-Sig
[M+FA-H]-	Hexose	2.94709e+07	5.33453e+07	2.32821e+07	1.11199e+07	5.45397e+07	2.15206e+08	7.32502e+07	2.92563e+07	3.40171e+07	6.62713e+07	0.4109	0.197807	1.26151	Non-Sig
[M-H]-	Oleic Acid	5.00147e+07	1.82741e+07	2.04686e+08	1.09388e+08	1.43585e+08	4.07684e+07	1.5974e+08	110979644	1.31303e+08	217123482	0.79699	0.559708	0.379666	Non-Sig
[M-H]-	2,5-Dihydroxybenzoic Acid	266823	3.25844e+06	1.06344e+06	811093	878144	878258	666749	408809	404142	3.24778e+06	0.63875	0.596033	0.356042	Non-Sig
[M-H]-	3-Sulfino-L-Alanine	2.31432e+06	4.31697e+06	1.84833e+07	5.11783e+07	807683	1.09167e+06	830200	642013	4.01637e+06	2.53664e+07	2.4134	0.419716	0.801098	Non-Sig
[M-H]-	Folic Acid	355042	2.83769e+06	2.83758e+06	0	427572	7.02737e+06	1.1374e+06	1.13739e+06	435079	385079	0.42104	0.510429	0.76653	Non-Sig
[M-H]-	Bilirubin	2.43412e+06	1.34871e+06	0	106389	2.58449e+07	7.19193e+06	3.04369e+06	4.94645e+06	6.77597e+06	5.27167e+07	0.39819	0.425709	0.683821	Non-Sig
[M-H]-	Cis-Aconitate	1.13461e+08	1.7702e+08	8.70183e+07	1.00024e+08	2.02524e+08	2.23484e+08	1.27157e+08	7.9407e+07	8.85401e+07	2.09146e+08	0.93447	0.806554	0.363274	Non-Sig
[M-H]-	Tryptamine	4.81595e+07	1.85355e+07	1.54914e+07	1.09185e+07	2.92326e+07	3.19599e+07	1.2316e+07	2.53822e+07	1.68736e+07	2.06581e+07	1.1413	0.695471	0.258164	Non-Sig
[M-H]-	Quercetin	5.25026e+06	1.00505e+06	387826	0	3.74257e+06	2.16497e+06	1.34483e+06	1.59508e+06	2.56964e+06	3.76926e+06	0.90758	0.854129	0.221048	Non-Sig
[M-H]-	Uric Acid	4.16842e+08	2.89787e+08	4.60398e+08	6.79051e+08	3.91615e+08	5.49819e+08	3.45912e+08	4.35138e+08	4.22286e+08	4.96993e+08	0.99446	0.973631	0.0261957	Non-Sig
[M-H]-	D-Erythrose-4-Phosphate	6.82823e+07	7.40383e+07	2.45408e+07	9.74099e+06	2.01308e+07	1.36813e+08	1.13641e+08	1.00119e+08	2.59905e+07	3.52382e+07	0.47774	0.132131	1.3144	Non-Sig
[M-H]-	Gluconate	2.32159e+08	276629911	8.77649e+07	1.45799e+08	1.85642e+08	1.64139e+08	1.05934e+08	1.37261e+08	1.1913e+08	165131877	1.3418	0.212975	0.973629	Non-Sig
[M-H]-	Arachidonic Acid	1805411389	2082074782	2562120645	3480986143	1667841347	893928821	2369435375	1712433750	2047393590	2201983732	1.2573	0.290579	1.06545	Non-Sig
[M-H]-	L-Histidine	9.47632e+07	1.36085e+08	7.33561e+07	1.47869e+08	1.17193e+08	1.81979e+08	9.07809e+07	9.65932e+07	9.67596e+07	9.4863e+07	1.0148	0.942061	0.108908	Non-Sig
[M-H]-	Sulfite	6.03291e+07	4.70864e+07	5.45885e+07	6.12954e+07	5.79164e+07	5.34507e+07	5.36581e+07	5.80413e+07	7.38957e+07	7.58566e+07	0.89303	0.26032	0.91086	Non-Sig
[M-H]-	Ascorbic Acid	4.61014e+08	6536340220	2.36227e+08	1.71532e+08	9.57687e+07	3.80459e+08	1293167066	9.87197e+07	3.68664e+08	7.2668e+07	3.3884	0.432664	0.656133	Non-Sig
[M-H]-	Glycine	6.21593e+07	1.6629e+07	4.99216e+07	2.42318e+07	2.91568e+07	1.79907e+07	5.39027e+07	6.84652e+07	2.72648e+07	6.86081e+07	0.77085	0.445665	0.491707	Non-Sig
[M-H]-	L-Glutamic Acid	3.46551e+08	6.29692e+08	5.22791e+08	8.61906e+08	3.02969e+08	3.88571e+08	2.95221e+08	2.80423e+08	212721681	2.98099e+08	1.806	0.0535829	1.55439	Non-Sig
[M-H]-	S-Adenosyl-Homocysteine	3.4213e+06	2.07966e+06	3.06954e+06	3.1449e+06	3.98405e+06	4.02249e+06	4.55438e+06	3.74703e+06	2.61138e+06	3.49088e+06	0.85202	0.256579	0.982081	Non-Sig

## Sheet: pos
Adduct	Name	HL1	HL2	HL3	HL4	HL5	DL1	DL2	DL3	DL4	DL5	FC	P.value	VIP	Sig
[M+Na]+	Taurine	2.97595e+07	1.96762e+07	5.66781e+07	6.87201e+07	4.6748e+06	6.78905e+06	4.25376e+06	8.98825e+06	1.1981e+07	3.26579e+06	5.0884	0.0416671	1.59755	Sig
[M+H]+	Guanosine	1.81608e+08	235600144	2.63069e+08	8.86343e+07	1.84887e+08	2.79341e+08	3.20427e+08	5.17943e+08	5.97418e+08	5.10256e+08	0.4286	0.00588543	1.90991	Sig
[M+NH4]2+	Hypotaurine	5201056094	3974048108	4633570028	4415116374	4755737437	5264257408	5390091231	5817653103	5563850251	7138043363	0.78767	0.0137493	1.74515	Sig
[2M+H]+	Sarsasapogenin	3.36706e+06	4.34335e+06	9.99246e+06	867546	4.58078e+06	9.46584e+06	1.05859e+07	1.12294e+07	1.16008e+07	6.509e+06	0.46873	0.0172026	1.77781	Sig
[M+NH4]2+	Bovinocidin	5.48174e+08	4.74242e+08	5.1402e+08	4.75375e+08	560615607	5.30477e+08	5.71292e+08	646516185	6.17324e+08	6.44995e+08	0.85445	0.0158746	1.74228	Sig
[M+H]+	Clindamycin	1.80717e+06	1.8194e+06	2.4675e+06	9.62485e+06	5.39959e+06	1.67049e+07	1.19025e+07	7.07613e+06	8.69226e+06	1.03327e+07	0.38602	0.0168691	1.806	Sig
[M+H]2+	Quinethazone	6.30924e+07	2.65623e+07	3.10341e+07	9.85399e+06	4.21692e+07	4.79854e+07	6.99063e+07	8.30105e+07	6.46182e+07	8.9217e+07	0.48687	0.0128232	1.75822	Sig
[M+H]+	Irbesartan	723955	919132	461023	629896	256652	824434	1.31538e+06	753224	1.57048e+06	1.59516e+06	0.49362	0.0202183	1.69502	Sig
[M+K]+	Hecogenin	1.87352e+06	1.29814e+06	2.4556e+06	215445	2808975	2.56439e+06	8.7293e+06	6.40077e+06	6.71495e+06	3.88847e+06	0.30574	0.0105227	1.83818	Sig
[M+Na]+	Peiminine	1.43776e+07	2.16505e+07	2.86167e+07	2.9395e+07	8.78292e+06	1.14684e+07	9.54842e+06	1.01246e+07	1.04746e+07	6.4315e+06	2.14	0.0281805	1.66954	Sig
[M+H]+	L-Tyrosine	4459606216	9143774516	6217852080	5922107135	5698027051	9387240710	6756078991	5095630596	7291727294	4651515482	0.94754	0.76921	0.340956	Non-Sig
[M]+	Choline	2228925240	2007149864	3347181235	3243398627	1591963471	1787576474	1749113380	2003504425	1550403579	1822067216	1.3934	0.0834093	1.42322	Non-Sig
[M+Na]+	Guanosine 5-Monophosphate	2.38067e+07	880613	5.42232e+07	3.42505e+07	2.33709e+07	136740	4.11998e+07	2.40256e+07	1.78237e+07	2.55705e+07	1.2554	0.62429	0.479649	Non-Sig
[M+H]+	Nicotinamide	12926070313	3315280141	43089080541	18197437406	2559932785	2928435962	2176394738	1869207408	1944904447	1426495687	7.7414	0.0956195	1.37065	Non-Sig
[M+Na]+	Citric Acid	7.17352e+07	8.85047e+07	5.5651e+07	5.41308e+07	3.65057e+08	1.82583e+08	1.12443e+08	6.08246e+07	2.78979e+07	2.62626e+08	0.98252	0.976169	0.061994	Non-Sig
[M+H]+	L-Valine	1770984097	3166523263	1885220193	3546223363	1730218532	2072801318	2027204509	2002222970	3234742683	2509305840	1.0213	0.913983	0.0826731	Non-Sig
[M+H-H2O]-	Cholesterol	3.59567e+08	1.39465e+08	226490	4.44867e+08	3.45532e+08	7.70683e+07	273827430	1.36057e+06	3.70338e+08	2.97057e+08	1.2648	0.629436	0.425146	Non-Sig
[M+H]+	Riboflavin	2.21369e+06	3.60079e+06	5.5282e+06	1.04543e+07	2.99367e+06	5.04681e+06	3.76121e+06	4.15018e+06	6.04415e+06	4.09774e+06	1.0732	0.831322	0.164857	Non-Sig
[M+H]+	Hypoxanthine	1539023934	1812292149	2121299347	7.36671e+08	7.96008e+08	1264303153	1416041940	1998124082	2075439600	1719181836	0.82677	0.382082	0.705737	Non-Sig
[M+H]+	Aniline	2.05736e+08	1.21307e+08	9.30143e+07	1.0231e+08	9.8423e+07	2.29055e+08	1.28485e+08	1.48094e+08	1.43308e+08	7.92071e+07	0.85256	0.52082	0.580547	Non-Sig
[M+H]+	Inosine	6.34939e+08	7.16733e+08	9.26527e+08	2.80768e+08	388862870	6.18125e+08	6.54726e+08	1021964419	954677775	9.02223e+08	0.71003	0.12732	1.20268	Non-Sig
[M+H]+	Creatine	3806019694	7059064866	10169413549	11213266092	8309558640	6777859975	10456674755	8353095479	6825951413	10298688702	0.94955	0.784358	0.232667	Non-Sig
[M+H]+	Glutamine	2.54325e+08	5.05148e+08	2.28769e+08	1.98477e+08	6.30421e+08	5.97843e+08	4.57835e+08	7.02965e+08	4.35433e+08	4.30881e+08	0.69226	0.150917	1.24149	Non-Sig
[M+H]+	L-Carnitine	8.12922e+08	1593355552	1054961513	5.28373e+08	2566802497	1522176876	1467703246	1376954168	2219450484	1175421817	0.84471	0.563959	0.59115	Non-Sig
[M+H]+	L-Citrulline	5.47703e+08	2025747947	644119541	265930782	1479336088	830222454	9.59795e+08	8.19816e+08	7.29918e+08	7.24352e+08	1.2211	0.601667	0.412457	Non-Sig
[M+H]+	L-Kynurenine	2896511557	1805971993	1510261249	1552874872	1349749112	3106422701	1845673275	2253019316	2153169007	1216831248	0.86196	0.500838	0.599977	Non-Sig
[M+Na]+	3,4-Dihydroxy-L-Phenylalanine	5.62282e+08	1517458217	6.5119e+08	2.77285e+08	1602584699	1030966647	9.78667e+08	928019683	8.75221e+08	780711235	1.0037	0.990191	0.0562697	Non-Sig
[M+H]+	Pyrimidine	2.54057e+08	4.6558e+07	9.69542e+06	3.45659e+07	4.8848e+07	8.1527e+06	5.30145e+07	1.02353e+08	1.75008e+08	4.99849e+07	1.0134	0.984724	0.061625	Non-Sig
[M+2H]2+	Tobramycin	126894	1.98388e+07	402072	199199	991593	3.03968e+07	1.22425e+06	259793	1.47181e+06	1.17482e+07	0.47801	0.516084	0.606524	Non-Sig
[M+H]+	DL-Pipecolinic Acid	3.34339e+08	8.56105e+08	2.81575e+08	1.46873e+08	4.09424e+08	6.87902e+08	9.48934e+08	5.04695e+08	1045241415	1.70926e+08	0.60408	0.216611	1.09216	Non-Sig
[2M+H]+	Estrone	5.21425e+07	6.89643e+06	2.01014e+07	9.65308e+06	1.94443e+07	7.98714e+06	9.78575e+06	2.87899e+07	2.21349e+06	2.03387e+07	1.5661	0.427195	0.765277	Non-Sig
[M+H]+	Carnitine	1.80161e+08	2.56488e+08	1.91894e+08	6.80625e+07	1048944336	3.87897e+08	4.8423e+08	5.71384e+08	5.25947e+08	5.06423e+08	0.70502	0.440939	0.722944	Non-Sig
[M+H]+	Biliverdin	1.99557e+07	846121	5.12192e+06	3.62485e+06	1.81105e+07	3.68848e+06	9.84151e+06	1.53695e+07	1.11627e+07	6.60292e+07	0.44923	0.359597	0.718408	Non-Sig
[M+H]+	3-Hydroxyanthranilic Acid	1.29825e+08	2.11878e+08	350542596	3.5686e+08	2.58557e+08	2.40978e+08	3.23384e+08	2.53083e+08	2.14378e+08	3.21275e+08	0.96642	0.855261	0.15643	Non-Sig
[M]+	Sn-Glycero-3-Phosphocholine	1.68831e+08	286740591	1.83617e+08	3.66178e+07	2.02056e+08	1.87479e+08	154869500	1.54967e+08	1.75097e+08	1.15829e+08	1.1137	0.681465	0.321998	Non-Sig
[2M+Na]+	Cholic Acid	390829	9.54299e+07	85853.5	2.04024e+06	916256	7.9732e+07	341228	115202	1.00877e+06	1.02588e+06	1.2176	0.889774	0.0734093	Non-Sig
[M+H]+	Betaine	8974972553	9416850234	6327280993	11993975182	15159905827	9394374576	14859123816	14962155992	14642667120	12323205726	0.7838	0.159167	1.19195	Non-Sig
[M+H]+	Serotonin	7.80723e+08	831938167	5.92154e+08	6.799e+08	1362046681	8.46144e+08	1227047277	2750203464	1056762234	1726216125	0.55832	0.103377	1.2926	Non-Sig
[M+H]+	Creatinine	2555488333	1827274991	1982247921	1992503972	2021732646	2516559656	2055118204	2559682930	1677469063	2082751626	0.95296	0.63164	0.387989	Non-Sig
[M+H]+	Tryptophan	4025096851	10059358986	4108934368	4799911674	9593315111	10374049929	8867636298	5263314734	9889696843	4461348538	0.83865	0.511669	0.673353	Non-Sig
[M+H]+	Pantothenic Acid	6.42698e+07	1.08819e+08	1.14771e+08	1.20375e+08	1.73015e+08	1.74299e+08	1.58787e+08	1.32704e+08	1.19627e+08	5.86102e+07	0.90253	0.647729	0.506232	Non-Sig
[2M+H]+	5,6-Dihydro-5-Methyluracil	1.98743e+08	1.1571e+08	220878495	2.8621e+08	1.65976e+08	1.17199e+08	1.43242e+08	1.52948e+08	7.70187e+07	1.50766e+08	1.5402	0.0608477	1.51918	Non-Sig
[M+H]+	3-Indoleacetic Acid	5.29301e+08	1.51346e+08	9.23454e+07	1.30009e+07	2.3575e+08	2.24536e+08	1.6563e+08	2.8037e+08	2.10155e+08	4.7828e+08	0.75185	0.53687	0.471326	Non-Sig
[M+H]+	Trigonelline	2.23902e+08	7.51879e+08	2.75738e+08	2.55356e+08	3.13715e+08	5.11574e+08	3.07245e+08	2.34265e+08	2.07875e+08	2.0188e+08	1.2446	0.547176	0.477588	Non-Sig
[M+H]+	N,N-Dimethylglycine	1.55649e+08	9.09999e+07	1.57336e+08	2.29429e+08	2.01108e+08	1.94101e+08	2.45416e+08	1.8666e+08	1.47502e+08	2.43822e+08	0.82017	0.256642	0.942761	Non-Sig
[M+ACN+H]+	Theanine	6.25266e+07	1.07556e+08	1.05702e+08	7.09871e+07	1.11669e+08	1.03414e+08	1.37919e+08	1.08592e+08	8.97128e+07	8.03287e+07	0.88168	0.41308	0.754688	Non-Sig
[M+H]+	Trimethylamine N-Oxide	7.88077e+08	1767108531	9.23338e+07	7.52673e+08	3.16164e+08	1040659293	4.65534e+08	2.5908e+08	4.52128e+08	2.7405e+08	1.4916	0.467318	0.606716	Non-Sig
[M+H]+	N(Pai)-Methyl-L-Histidine	4.76877e+08	6.08662e+08	2.77614e+08	6.83722e+08	1061034012	4.93777e+08	7.03375e+08	9.21177e+08	9.2733e+08	9.59087e+08	0.77606	0.287533	0.925513	Non-Sig
[M+H]+	Alanine	2.82394e+08	3.93919e+08	2.80591e+08	3.11061e+08	3.91238e+08	3.63554e+08	321399001	3.65347e+08	3.25606e+08	2.7261e+08	1.0065	0.945908	0.0293604	Non-Sig
[M+H]+	Cystine	1.04483e+08	2.44097e+07	1.76441e+08	1.04076e+08	3.52226e+08	2.20378e+07	2.23938e+08	3.87972e+08	2.11522e+08	3.92239e+08	0.61536	0.3108	0.836391	Non-Sig
[M+H]+	Loganin	2.59985e+07	1.66525e+07	2.58109e+07	3.22294e+07	2.22554e+07	3.1849e+07	2.36727e+07	2.55436e+07	2.09819e+07	2.07869e+07	1.0009	0.994655	0.0108055	Non-Sig
[M+H]+	Tyrosine	2062845499	3120780181	2651446137	2504540150	2448580452	3364230158	2608918192	1988795483	2176755773	1896481107	1.0626	0.649129	0.323097	Non-Sig
[M+H]+	Linamarin	1.22733e+06	889238	405258	92769.7	343454	412723	2.80936e+07	553756	352682	387782	0.10057	0.368924	0.75889	Non-Sig
[M+H]+	Ornithine	976704609	1518894621	1279395021	2352138525	1132827655	1237533094	1227455130	9.32918e+08	1471672718	1357926707	1.1658	0.447097	0.642249	Non-Sig
[M+H]+	Kynurenic Acid	1.87814e+08	1.00398e+08	1.02123e+08	6.54105e+07	2.22068e+08	1.56844e+08	1.57535e+08	2.05969e+08	1.6118e+08	1.82207e+08	0.78475	0.265579	0.943818	Non-Sig
[M+H]+	Kynurenine	9.69252e+07	1.08888e+08	5.82116e+08	1463541734	1.42205e+08	1.19277e+08	1.85084e+08	2.11365e+08	3.93456e+08	1.90162e+08	2.1774	0.359551	0.785681	Non-Sig
[M+H]+	Methionine	1421870103	2522781430	1921430369	2879091092	1959525296	2083097635	2045146748	2125641516	1762926754	1946395833	1.0744	0.586831	0.447284	Non-Sig
[M+H]+	Piperidine	2498424881	3949597147	3510960004	5758470469	2680021918	3615631636	3203340420	2559896217	4005349196	3791650414	1.0711	0.711415	0.309505	Non-Sig
[M+H]+	Xanthosine	4.82891e+07	1.44591e+07	4.69823e+07	1.04517e+08	7.26611e+06	8.51978e+06	6.97655e+06	7.17592e+06	4.45216e+06	8.53495e+06	6.2119	0.0627799	1.49842	Non-Sig
[M+H]+	Benzamidine	3181240472	1730025550	2588169702	2952227802	1539605435	1670734728	2053170172	2757485875	2551658365	2794457437	1.0138	0.935665	0.167411	Non-Sig
[M+H]+	L-Thyroxine	2.13517e+07	1.81364e+07	8.74254e+06	1.22583e+07	2.16391e+07	1.95128e+07	2.0332e+07	2.62203e+07	2.27995e+07	2.04934e+07	0.751	0.090669	1.36505	Non-Sig
[2M+H]+	Rosmarinic Acid	1.38646e+07	481867	1.56907e+06	1.56259e+06	1.27991e+06	740900	319267	3.47241e+06	143345	1.02753e+06	3.015	0.417664	0.766453	Non-Sig
[M]+	Acetylcholine	1.20763e+08	9.7193e+07	1.4202e+08	1.08274e+08	9.71003e+07	1.32114e+08	8.90672e+07	1.13424e+08	1.12297e+08	1.07237e+08	1.0202	0.842149	0.179798	Non-Sig
[M+H]+	Phenylalanine	12593632113	16970738946	15387999194	16582670262	13985689470	15133845910	16214237778	12724978756	19089229642	15456567033	0.96059	0.64867	0.441257	Non-Sig
[M+Na]+	Vitamin K1	4.80907e+06	2.83285e+06	4.74037e+06	1.16367e+07	6.63679e+06	6.42522e+06	8.17008e+06	5.18613e+06	4.4525e+06	1.17849e+07	0.8511	0.604767	0.423247	Non-Sig
[M+H]+	Arginine	4.57521e+08	1387922531	8.95409e+08	7.8667e+08	1443658386	1312718566	1690568984	1285325268	1262820684	9.74999e+08	0.7617	0.192969	1.1579	Non-Sig
[M]+	Acetylcarnitine	5.48372e+08	5.4686e+08	1031177721	9.51098e+08	1373787281	162600491	8.22713e+08	8.687e+08	1127336910	1678508733	0.95524	0.889626	0.0953819	Non-Sig
[M-H2O+H]+	Taurolithocholic Acid	1.66421e+07	1.23505e+06	85944.8	131635	5.92847e+07	4.10617e+07	5.48465e+07	6.23273e+07	3.41583e+07	1.74582e+07	0.36873	0.0921848	1.40064	Non-Sig
[M+H]+	Ethyl Methyl Ketone	4.23398e+08	2.10425e+08	1.70339e+08	2.12881e+08	3.10531e+08	2.79509e+08	4.28196e+08	6.39188e+08	2.84005e+08	330640196	0.6768	0.157643	1.12577	Non-Sig
[M+H]+	N,N-Dimethylaniline	2716664241	2065018057	1790972279	1852791779	1120537203	1061501788	1395724782	2462178961	1817027946	1883221460	1.1075	0.6103	0.540969	Non-Sig
[M+H]+	Cytarabine	5.10323e+07	1.62961e+08	1.60932e+08	1.96308e+08	1.88502e+08	2.37646e+08	167828982	135539221	1.75106e+08	1.88974e+08	0.8394	0.375998	0.84364	Non-Sig
[M+H]+	Palmitoylcarnitine	3.68715e+08	2.35704e+08	4.6981e+08	4.16592e+08	5.87948e+08	3.51783e+08	5.93485e+08	5.63126e+08	6.53241e+08	6.53054e+08	0.73854	0.104211	1.3087	Non-Sig
[M+H]+	Propionylcarnitine	233512535	366505222	2.0167e+08	1.54729e+08	2.04236e+08	1324462860	4.82635e+08	2.14454e+08	3.52471e+08	1.86814e+08	0.45323	0.22482	1.08648	Non-Sig
[M+H]+	4-Nitrophenyl Phosphate	3.02409e+07	3.7982e+07	3.04748e+07	5.4299e+07	2.90245e+07	3.27453e+07	3.2441e+07	2.96453e+07	4.0064e+07	3.94302e+07	1.0441	0.773775	0.25536	Non-Sig
[M+H]+	N,N-Dimethylarginine	3.79081e+08	4.8758e+08	3.47701e+08	6.68514e+08	5.88678e+08	5.36642e+08	5.51917e+08	4.91689e+08	500311808	5.84739e+08	0.92731	0.556844	0.552452	Non-Sig
[M+H]+	Di(2-Ethylhexyl)Phthalate	1.57732e+07	2.30354e+07	3.23237e+07	8.44437e+07	4.39032e+07	1.93422e+07	1.90318e+07	6.8291e+07	5.92087e+07	124432410	0.68713	0.44988	0.614691	Non-Sig
[M+H]+	Allysine	8.64749e+07	8.052e+07	1.22057e+08	1.23683e+08	9.5315e+07	4.81338e+07	2.97438e+08	6.37459e+07	7.8781e+07	1.78897e+08	0.7617	0.524751	0.50856	Non-Sig
[M+H]+	Taurocholic Acid	7.2956e+07	8.59756e+08	7.01226e+08	6.57139e+07	1213008892	7.94858e+08	1051990230	4.3245e+08	1996383947	365861118	0.62752	0.378476	0.838781	Non-Sig
[M+H]+	Ciprofloxacin	6.5509e+08	1.50243e+07	1431496217	9.39498e+08	1.23912e+06	289973	315973	271424	130052	509469	2478.6	0.0577621	1.52792	Non-Sig
[M+Na]+	Melibiose	1.35432e+08	1.51381e+07	2.2383e+07	1.04366e+07	4.10855e+07	2.05787e+07	5.28797e+06	3.12374e+07	1.02491e+07	2.37284e+07	2.4645	0.292803	0.948689	Non-Sig
[M+H]+	Taurodeoxycholic Acid	8.54631e+08	7.09367e+07	6.48406e+07	3.52077e+06	6.57699e+08	2.1905e+08	1094117272	1051506310	9.56738e+08	9.54154e+08	0.38629	0.0597963	1.44236	Non-Sig
[M+Na]+	Glycodeoxycholic Acid	2.58598e+06	1.96574e+07	859723	765410	4.55059e+06	2.78576e+07	2.51728e+06	1.45482e+06	2.73883e+06	8.7606e+06	0.65589	0.638656	0.462554	Non-Sig
[M+H]+	Glycochenodeoxycholic Acid	7.16615e+07	5.90741e+08	2.62796e+07	2.31724e+07	1.1168e+08	1047669333	7.4662e+07	4.30937e+07	7.35583e+07	2.72701e+08	0.54478	0.547378	0.577678	Non-Sig
[M+NH4]+	Isoquercitrin	1.66612e+07	2.67165e+06	6.81654e+06	1.34311e+06	2.92352e+06	2.49797e+06	6.14703e+06	1.19157e+07	3.86914e+06	6.62066e+06	0.97957	0.969615	0.0561214	Non-Sig
[M+H]+	5-Hydroxy-3-Indoleacetic Acid	4.59905e+08	2.7854e+08	2.27391e+08	2.31626e+08	2.04443e+08	4.93482e+08	2.82289e+08	3.4027e+08	3.14391e+08	1.79282e+08	0.8709	0.563034	0.518476	Non-Sig
[M+K]+	Coproporphyrin I	3.78823e+06	7.66736e+06	4.35364e+07	9.34197e+07	6.26361e+06	7.75302e+06	1.27253e+07	8.53111e+06	4.03907e+06	3.68462e+06	4.2108	0.210516	1.05195	Non-Sig
[M+H]+	Kaempferol	2.6829e+07	3.42965e+06	2.69713e+07	2.1396e+07	8.62017e+07	1.45198e+06	4.50965e+07	9.203e+07	4.33469e+07	1.00826e+08	0.58294	0.332885	0.796971	Non-Sig
[M+H]+	Senecionine	369708	157024	5.30291e+06	1.26535e+06	954291	622634	1.09632e+06	2.30066e+06	2.55601e+06	5.97833e+06	0.64118	0.517802	0.510149	Non-Sig
[M+H]+	2-Hydroxyquinoline	9.09297e+07	2.66717e+08	1.16381e+08	1.30687e+08	2.80245e+08	2.95362e+08	2.39193e+08	1.37333e+08	2.75236e+08	1.20729e+08	0.82873	0.514441	0.675772	Non-Sig
[M+H]+	2,8-Quinolinediol	7.62555e+07	2.70971e+07	3.25628e+07	2.2522e+07	1.25264e+08	9.17377e+07	9.14885e+07	4.99875e+07	8.86621e+07	9.23096e+07	0.68496	0.255187	1.00118	Non-Sig
[M+H]+	4-Hydroxyquinoline	4.89188e+08	2.41173e+08	2.9711e+08	9.64756e+07	5.7403e+07	7.40462e+07	5.61298e+07	3.4508e+08	1.38061e+08	147400541	1.5529	0.390819	0.819178	Non-Sig
[M+H]+	Linolenic Acid	1.59639e+07	2.53411e+07	3.66104e+07	3.74314e+07	2.66991e+07	3.22725e+07	2.71158e+07	1.93607e+07	2.02446e+07	2.50328e+07	1.1453	0.458107	0.603734	Non-Sig
[M+H]+	Muramic Acid	6.85269e+06	5.35284e+07	1.1805e+07	4.10832e+06	1.33599e+07	1.25055e+07	2.04403e+07	4.61097e+07	1.37015e+07	2.38278e+07	0.76901	0.634532	0.400093	Non-Sig
[M+NH4]+	Conessine	7.80074e+06	5.53393e+06	5.51916e+06	7.65072e+06	2.64262e+07	5.83798e+06	5.03847e+06	6.11852e+06	5.22445e+06	7.83986e+06	1.7609	0.288253	0.850753	Non-Sig
[M+H]+	Atrazine-Desethyl	2447665555	5794626126	2266102473	2770182022	5807951764	6522297508	5405637155	3070363877	5899042986	2534112849	0.81457	0.466626	0.734712	Non-Sig
[M+H]+	Fluvastatin	584249	32795.2	35795.8	258996	35856.2	390293	37039626	2.09133e+06	8.84563e+06	668732	0.012676	0.202819	1.0599	Non-Sig
[M+Na]+	Theophylline	4595353911	3974826079	3963368276	1905862449	8574148803	7724664763	6845369735	7951003024	7094008279	5864453461	0.64864	0.0624251	1.52438	Non-Sig
[2M+H]+	Mesoridazine	4.31836e+07	2.10312e+06	1.4294e+07	3.11637e+06	2.95913e+06	1.22958e+06	2.58246e+07	3.74245e+07	5.70542e+06	2.33161e+07	0.7022	0.603869	0.353543	Non-Sig
[2M+H]+	Prazepam	1.83787e+07	8.86778e+06	7.62701e+06	1.34991e+06	4.28216e+07	2.80124e+07	2.54769e+07	3.61887e+07	4.29355e+07	2.06736e+07	0.51567	0.111143	1.34993	Non-Sig
[M+Na]+	Quetiapine	1.24322e+07	39378.5	498274	76469.9	1.44285e+06	1.01596e+07	1.62029e+07	8.92553e+06	1.94777e+06	2.01614e+06	0.36913	0.206859	1.03166	Non-Sig
[M+H]+	Penbutolol Sulfate	217204	538385	5.6042e+06	5.84177e+06	2.58177e+06	302521	239456	508092	569022	845179	4.9516	0.186419	1.11667	Non-Sig
[M+K]+	Theobromine	1.33203e+08	1.5713e+08	1.84155e+08	1.29747e+08	3.05041e+08	2.75238e+08	2.52798e+08	2.69196e+08	214103986	2.17941e+08	0.73968	0.102569	1.38627	Non-Sig
[M+K]+	Alpha-Ergocryptine	1.27173e+07	1.34872e+07	1.1673e+07	1.01476e+07	1.09216e+07	1.83996e+07	1.22792e+07	1.49056e+07	7.50882e+06	9.39534e+06	0.94332	0.736098	0.319891	Non-Sig
[M+H]+	Rotenone	2.83926e+06	4.63893e+06	7.69098e+06	5.46958e+06	1.0663e+07	4.52339e+06	1.18079e+07	6.44959e+06	1.14863e+07	2.00233e+07	0.57656	0.165207	1.12592	Non-Sig
[M+NH4]+	Pioglitazone	8.03202e+07	4.34385e+07	5.22907e+07	9.8216e+06	3.41517e+06	3.54217e+06	1.5757e+06	4.51047e+07	1.92497e+07	1.67486e+07	2.1954	0.238132	1.07	Non-Sig
[M+H]+	7-Aminocephalosporanic Acid	5.53915e+07	4.90936e+07	6.98291e+07	6.45557e+07	9.11988e+07	5.40512e+07	7.46217e+07	7.91828e+07	7.17514e+07	9.92537e+07	0.87121	0.369074	0.753966	Non-Sig
[M+Na]+	Rabeprazole	3.73497e+06	1.30371e+08	9.43569e+06	1.3089e+06	1.34517e+07	4.58333e+06	1.41172e+07	3.50783e+07	9.94092e+06	2.1351e+07	1.8608	0.57897	0.487333	Non-Sig
[2M+H]+	Amprenavir	1.69856e+06	1.91933e+06	1.08031e+06	3.68072e+06	279800	8.94442e+06	1.25612e+06	401707	524121	1.51997e+07	0.3289	0.273701	0.897292	Non-Sig
[2M+H]+	Efavirenz	6.02463e+06	1.07599e+06	3.18649e+06	199477	5.44889e+06	1.8519e+06	714912	5.75373e+06	1.12153e+06	1.16435e+07	0.75575	0.674203	0.300751	Non-Sig
[M+H]+	Chaulmoogric Acid	4.42611e+08	2.24903e+08	7.25498e+08	2137899692	4.86091e+08	1.75251e+08	5.58571e+08	3.27615e+08	4.80572e+08	7.81234e+08	1.7291	0.371819	0.78775	Non-Sig
[M+H]+	Homostachydrine	1.38767e+08	3.3056e+08	1.80648e+08	2.85766e+08	1.83033e+08	1.70123e+08	1.26806e+08	1.83873e+08	7.18498e+07	1.1318e+08	1.6803	0.0596451	1.46729	Non-Sig
[M+H]+	N,N-Dimethyltryptamine	1.2685e+06	2.38714e+06	2.84417e+06	1.88792e+06	1.6867e+06	1.61761e+06	3.65403e+06	2.19866e+06	5.50259e+06	3.36324e+06	0.6167	0.122576	1.26407	Non-Sig
[M+H]+	1-Hexylamine	1.20714e+08	9.12204e+07	5.71064e+07	6.15661e+07	4.40742e+07	4.10616e+07	5.31134e+07	110051868	8.23703e+07	8.70962e+07	1.0026	0.991756	0.095965	Non-Sig
[M+H]+	Cordycepin	1.44715e+08	4.41992e+07	1.49639e+07	3.7827e+07	1.03534e+07	2.94809e+07	7.27154e+06	4.86617e+07	8.90869e+07	1.87353e+07	1.3044	0.688942	0.389958	Non-Sig
[M+Na]+	Astaxanthin	2.0328e+06	1.82238e+07	1.79476e+07	4.03711e+07	9.29253e+06	2.41157e+07	2.70426e+07	1.0303e+07	8.36184e+06	1.50546e+07	1.0352	0.937854	0.0482528	Non-Sig
[M+2H]2+	Pristimerin	1.79445e+07	1.66617e+07	9.97886e+06	4.54589e+06	6.77359e+06	6.21427e+06	6.05918e+06	9.10363e+06	8.55108e+06	4.28031e+06	1.6342	0.159197	1.19951	Non-Sig
[M+NH4]+	Delsoline	7.51137e+08	6.99237e+08	3.83288e+08	138371559	2.64379e+08	2.77405e+08	2.98269e+08	3.05671e+08	3.69739e+08	1.9388e+08	1.5477	0.235707	1.03227	Non-Sig
[M+H]+	Gitogenin	1.12267e+07	1.39408e+07	2.30692e+07	2.47743e+07	2.06126e+07	3.82548e+06	6.04695e+06	1.21378e+07	1.23773e+07	3.22152e+07	1.4057	0.367559	0.817982	Non-Sig
[M+K]+	Tigogenin	3.894e+07	20417992	6.32062e+07	8.97513e+07	7.12116e+07	2.02735e+07	5.07727e+07	5.25096e+07	6.3711e+07	7.6942e+07	1.0731	0.808185	0.232924	Non-Sig
[M+H]2+	Colforsin	1.8573e+07	1.1373e+07	165220	1.84369e+06	266105	1.80348e+07	216332	112735	314815	158915	0.73068	0.816292	0.266886	Non-Sig
[M+H]+	Genistin	2.7343e+06	5.9646e+06	553486	661667	168015	1.81995e+07	1.35951e+07	1.48394e+06	5.24973e+06	967630	0.25527	0.140249	1.26152	Non-Sig
[M+H]+	Eburnamonine	5.52792e+06	3.02213e+06	1.08327e+07	2.03089e+07	8.0401e+06	1.87128e+06	1.05442e+07	5.71985e+06	6.97129e+06	9.21671e+06	1.3906	0.445902	0.683273	Non-Sig
[M+K]+	Sclareol	1.3103e+06	304176	1.42804e+06	119181	7.78561e+06	1.39248e+06	9.5402e+06	3.26864e+06	3.663e+06	5.62324e+06	0.46609	0.242119	0.995464	Non-Sig
[M+K]+	Samidin	1.19404e+07	1.46438e+06	7.68384e+06	764241	2.90792e+06	904917	7.4399e+06	1.54392e+07	2.18162e+06	1.2036e+07	0.65157	0.471423	0.525472	Non-Sig
[M+H]+	Emetine	7.67894e+06	1.23067e+07	8.97621e+06	4.66137e+06	1.72728e+07	1.55579e+07	1.50506e+07	1.75595e+07	1.76904e+07	1.05033e+07	0.66651	0.0778653	1.47678	Non-Sig
[M+2H]2+	Valtrate	8.00393e+07	1.57023e+08	6.98206e+07	2.26941e+07	4.64307e+07	6.72193e+07	1.00806e+08	2.59981e+08	151281286	1.30637e+08	0.52964	0.132266	1.20094	Non-Sig
[M+H]+	Chrysin	3.80683e+08	1.74237e+08	5.96441e+08	1607133529	4.2585e+08	1.14555e+08	4.10138e+08	2.70813e+08	3.69043e+08	5.51195e+08	1.856	0.294827	0.910912	Non-Sig
[M+ACN+H]+	Myricetin	1.99505e+07	5.01793e+06	1.27944e+07	5.62169e+06	8.36169e+06	5.92144e+06	1.16253e+07	1.82107e+07	8.99499e+06	1.29864e+07	0.89621	0.736983	0.204909	Non-Sig
[M+NH4]2+	Nobiletin	662491	1.13874e+07	848233	218800	4.76098e+06	2.2157e+07	2.95182e+07	8.65312e+06	7.74389e+06	4.68113e+06	0.24573	0.069712	1.47769	Non-Sig
[M+H]+	Pterostilbene	4.96752e+07	1.17703e+07	2.53581e+07	2.60909e+07	1.25287e+07	1.36294e+07	1.22341e+07	1.37761e+07	1.22588e+07	1.18189e+07	1.9684	0.110154	1.35934	Non-Sig
[2M+H]+	Lusitanicoside	7.83358e+06	552836	67304	0	651376	182411	122756	631369	466980	3.87196e+06	1.726	0.658174	0.47157	Non-Sig
[M+H]+	Inermin	9.05027e+06	557072	979647	0	1.85808e+06	423160	281909	6.80236e+06	535630	1.9472e+06	1.2458	0.819063	0.270372	Non-Sig
[M+Na]+	Harringtonine	4.55386e+06	2.53921e+07	2.72032e+07	4.35296e+06	3.34722e+07	2.58188e+07	3.26027e+07	2.32618e+07	4.54396e+07	1.83374e+07	0.65292	0.225233	1.09314	Non-Sig
[M+ACN+H]+	Skimmianine	6.06551e+06	7.84294e+07	1.16431e+07	7.75825e+06	1.45824e+07	8798132	1.49891e+07	5.57575e+07	1.32798e+07	3.76586e+07	0.908	0.887335	0.101354	Non-Sig
[M+H]+	Bilobol	4.25688e+08	5.38873e+08	1324371819	1308683142	2.70127e+08	4.6347e+08	487618855	8.06498e+08	1219801309	6.81459e+08	1.0571	0.878318	0.146333	Non-Sig
[M+ACN+H]+	Ellagic Acid	5.10265e+07	2.01831e+07	2.74875e+07	9.2988e+06	2.27113e+07	2.09613e+07	2.92679e+07	5.94044e+07	2.43956e+07	1.16369e+08	0.522	0.247777	0.888422	Non-Sig
[M+H]+	Cyclopamine	3.40718e+06	4.25382e+06	1.02222e+07	1.03506e+07	1.38779e+06	5.17784e+06	4.72439e+06	6.09306e+06	8.74571e+06	6.21225e+06	0.95698	0.895706	0.0991559	Non-Sig
[M+2H]2+	Yangambin	9.23274e+06	13639030	2.53802e+07	6.86026e+07	4.62153e+06	1.13441e+07	1.23038e+07	1.20156e+06	1.98654e+07	9.9648e+06	2.2216	0.297081	0.884297	Non-Sig
[M+H]+	Metolachlor	5.81574e+07	3.89805e+07	5.60004e+07	5.2499e+07	5.12992e+07	5.1697e+07	5.87354e+07	6.469e+07	5.69238e+07	8.19164e+07	0.81837	0.102515	1.24559	Non-Sig
[M+H]+	Maltol	2.01415e+08	2.59661e+08	1.50528e+08	4.48228e+08	8.06196e+08	1.95709e+08	7.53949e+08	1.4154e+08	480276101	7.01625e+08	0.82092	0.65125	0.413131	Non-Sig
[M+H]+	Phytosphingosine	8.52004e+07	4.71081e+07	7.96905e+07	1.00431e+08	1.04894e+08	1.62761e+08	8.91449e+07	8.43697e+07	1.36042e+08	1.00731e+08	0.72825	0.125267	1.3225	Non-Sig
[M+2H]2+	Pitavastatin	87238.4	3.56048e+06	207494	2274866	1174866	6.55162e+06	7.18464e+06	2.57774e+06	3.06873e+06	1.07444e+06	0.24591	0.0532957	1.56239	Non-Sig
[M+2H]2+	Linopirdine	5.52667e+06	5.96692e+06	396566	1.49274e+06	2.14248e+07	6.22214e+06	4.11746e+06	4.00035e+06	1.75944e+06	3.66818e+06	1.7608	0.456284	0.583453	Non-Sig
[M+H]+	Paxilline	1.33918e+07	5.23655e+06	2.96601e+06	4.35417e+06	4.99307e+06	1.33194e+07	1.04758e+07	3.34336e+06	3.70446e+06	2.13592e+06	0.93822	0.891371	0.130905	Non-Sig
[M+H]+	Delta-Tocopherol	2.71274e+07	8.28039e+06	6.46281e+07	4.72354e+06	5.04765e+07	7.01035e+06	4.37938e+07	1.98431e+07	5.43758e+07	9.52178e+07	0.70485	0.518568	0.521694	Non-Sig
[M+NH4]+	Beta-Tocotrienol	2.29747e+07	7.62947e+06	2.24908e+07	1.65382e+07	2.07453e+07	1.21924e+07	1.55086e+07	2.2639e+07	2.38145e+07	1.9974e+07	0.96016	0.839764	0.142626	Non-Sig
[M+H]+	Dibutyl Phthalate	5.32308e+08	4.35173e+08	5.37553e+08	5.27677e+08	6.15436e+08	5.185e+08	6.01096e+08	6.51729e+08	5.77601e+08	6.18685e+08	0.89235	0.116216	1.26242	Non-Sig
[M+H]+	Tri(Butoxyethyl)Phosphate	3.45284e+07	2.1835e+07	4.51587e+07	3.76648e+07	3.93797e+07	2.83833e+07	3.32343e+07	4.41653e+07	4.27988e+07	5.15932e+07	0.89205	0.467079	0.584949	Non-Sig
[M+ACN+H]+	4-Chloroaniline	352116031	1.52922e+08	2.78624e+08	1.24442e+08	3.05137e+08	2.54032e+08	1.13157e+08	1.35459e+08	1.19588e+08	3.17105e+08	1.2916	0.391895	0.766407	Non-Sig
[M+H]+	Morpholine	1319719754	9.7188e+08	5.5892e+08	1261849141	1425114977	1265908091	1261803631	1540880185	1186805835	884023245	0.90196	0.540592	0.567012	Non-Sig
[M+ACN+H]+	1-Hydroxypyrene	4.25692e+07	6.13817e+07	8.16552e+07	4.14378e+07	6.20746e+07	6.41055e+07	8.83057e+07	7.92392e+07	5.30535e+07	6.43855e+07	0.82821	0.250387	0.967431	Non-Sig
[M-H2O+H]+	Hyodeoxycholic Acid	1.35114e+07	1.10604e+08	1818193	60283.4	4.94214e+06	9.58476e+07	6.84097e+06	7.65496e+06	2.01469e+06	7.28751e+06	1.0944	0.937347	0.0269787	Non-Sig
[M+ACN+H]+	Pinostrobin	2.16075e+07	2.32511e+07	1.74178e+07	1.29218e+07	2.06273e+07	1.93938e+07	2.14749e+07	2.82452e+07	4.42516e+06	2.14243e+07	1.0091	0.969292	0.0794342	Non-Sig
[M+H]+	Proline	3414490152	6271462292	4045544186	3166101046	4539195143	5041652301	3762344436	3682846931	3429777640	3147868799	1.1244	0.479783	0.552397	Non-Sig
[M+H]+	Valine	4451153850	7904178308	4757497585	9053836574	4377545325	5298439260	5440578335	3794344740	6884562354	5801187270	1.1222	0.563893	0.488178	Non-Sig
[M+H]+	Lysine	8.39392e+07	1.42698e+08	1.07594e+08	1.59478e+08	7.67542e+07	9.99841e+07	9.56064e+07	1.0121e+08	9.65379e+07	8.33963e+07	1.1966	0.287928	0.89558	Non-Sig
[M-H2O+H]+	Tauroursodeoxycholic Acid	3.5385e+08	2.87058e+08	2.47178e+08	8.2753e+07	8.04056e+08	4.42139e+08	5.93406e+08	5.00373e+08	7.12685e+08	3.32477e+08	0.68766	0.273465	0.992129	Non-Sig
[M+ACN+H]+	Tolytoxin	7.23943e+06	2.86796e+06	2.16451e+06	1.83034e+06	1.01845e+07	5.29794e+06	5.51756e+06	4.71747e+06	7.28713e+06	7.52955e+06	0.80023	0.506348	0.597816	Non-Sig
[M+H]+	Liquiritin	4.22863e+06	1.12653e+07	1.0565e+06	1.2556e+06	2.42189e+06	6.70815e+06	171468	4.81869e+06	3.81238e+06	1.51837e+06	1.1141	0.870617	0.114799	Non-Sig
[M+H]+	Laurinterol	4.25636e+06	3.21936e+06	2.84237e+07	6.52358e+07	100419	102597	81897.5	98527.5	158929	179560	230.13	0.164938	1.15499	Non-Sig
[M+H]+	Enterolactone	1.50042e+07	3.6182e+06	8.72232e+07	1.99614e+06	3.11202e+07	3.99122e+06	1.83642e+07	3.35146e+07	1.95542e+07	5.52949e+07	1.0631	0.929144	0.121324	Non-Sig
[M+H]+	Terbumeton	5.79158e+08	6.18755e+08	7.85494e+08	8.28914e+08	9.47957e+08	5.32422e+08	8.3244e+08	8.95757e+08	8.81016e+08	1045164842	0.89813	0.453591	0.631283	Non-Sig
[M+H-2H2O]+	Ursocholanic Acid	1.33938e+07	9.34623e+06	5.72195e+07	7.84577e+07	1.11933e+07	1.68915e+07	2.20274e+07	3.61449e+07	6.0126e+07	3.12877e+07	1.0188	0.969942	0.0393034	Non-Sig
[M+H]+	Gamma-Sitosterol	2.47272e+06	958903	6.65546e+06	4.83215e+06	1.30339e+06	861460	979573	2.05515e+06	1.75729e+06	2.50234e+06	1.9891	0.192582	1.12883	Non-Sig
[M+H]+	Cholestane	2.77052e+07	1.05182e+07	4.65996e+07	1.24537e+07	1.67294e+07	1.4874e+07	5.62282e+06	2.22393e+07	1.75016e+07	2.08996e+07	1.4051	0.392725	0.777969	Non-Sig
[M+H]+	Oleamide	1090946119	2710072231	1620091195	1449991846	1300797721	5825758579	1873737798	1957951301	5345116116	1713776525	0.48886	0.113516	1.36364	Non-Sig
[M+H]+	Diatoxanthin	1.31296e+06	1.62085e+06	1.37992e+06	180714	5.2671e+06	4.98167e+06	3.19092e+06	8.19668e+06	3.62506e+06	3.8501e+06	0.40938	0.0547798	1.53718	Non-Sig
[M+H]+	Nordihydrocapsaicin	48316324	1.43627e+07	9.53292e+07	1.55508e+08	1.26459e+07	2.56534e+07	3.05608e+07	2.62303e+07	9.58434e+07	2.23168e+07	1.6259	0.43424	0.678538	Non-Sig
[M+NH4]+	Triacetin	2.01267e+08	1.02288e+08	1.25032e+08	108112910	162886239	1.36796e+08	1.26346e+08	1.20114e+08	1.26512e+08	1.09847e+08	1.1291	0.42774	0.691403	Non-Sig
[M+ACN+H]+	Fluorometholone	3.55214e+07	1.20181e+07	2.75716e+07	4.10596e+07	3.24888e+07	5.74938e+07	4.62845e+07	7.75631e+07	2.60976e+07	4.55353e+07	0.58765	0.0651276	1.44342	Non-Sig
[M+2H]2+	Homoharringtonine	2.37238e+06	1.83235e+06	8.35754e+06	2.29107e+07	1.26021e+06	1.15246e+06	1.58395e+06	773582	3.56276e+06	1.23751e+06	4.4202	0.205487	1.06225	Non-Sig
